# Supplementary material for: Computational Prediction of Compound–Protein Interactions for Orphan Targets Using CGBVS
Source: Molecules. 2021 Aug 24;26(17):5131. doi: 10.3390/molecules26175131 (PMC8434178; doi:10.3390/molecules26175131)
Supplement: Supplementary file 1 [file molecules-26-05131-s001.zip]

Archive with 13 entries (12 files):
- supplement.tex
- Definitions/
- Definitions/chicago2.bst
- Definitions/journalnames.tex
- Definitions/logo-ccby.eps
- Definitions/logo-mdpi-eps-converted-to.pdf
- Definitions/logo-mdpi.eps
- Definitions/logo-orcid-eps-converted-to.pdf
- Definitions/logo-orcid.eps
- Definitions/logo-updates.pdf
- Definitions/mdpi.bst
- Definitions/mdpi.cls
- supplement.pdf
