# Supplementary material for: Computational Prediction of Compound–Protein Interactions for Orphan Targets Using CGBVS
Source: Molecules. 2021 Aug 24;26(17):5131. doi: 10.3390/molecules26175131 (PMC8434178; doi:10.3390/molecules26175131)
Supplement: Supplementary file 1 [file molecules-26-05131-s001.zip › supplement.tex]

%  LaTeX support: latex@mdpi.com 
%  For support, please attach all files needed for compiling as well as the log file, and specify your operating system, LaTeX version, and LaTeX editor.

%=================================================================
\documentclass[molecules,supfile,accept,moreauthors,pdftex]{Definitions/mdpi} 
\usepackage{longtable}

% For posting an early version of this manuscript as a preprint, you may use "preprints" as the journal and change "submit" to "accept". The document class line would be, e.g., \documentclass[preprints,article,accept,moreauthors,pdftex]{mdpi}. This is especially recommended for submission to arXiv, where line numbers should be removed before posting. For preprints.org, the editorial staff will make this change immediately prior to posting.

%--------------------
% Class Options:
%--------------------
%----------
% journal
%----------
% Choose between the following MDPI journals:
% acoustics, actuators, addictions, admsci, adolescents, aerospace, agriculture, agriengineering, agronomy, ai, algorithms, allergies, analytica, animals, antibiotics, antibodies, antioxidants, appliedchem, applmech, applmicrobiol, applnano, applsci, arts, asi, atmosphere, atoms, audiolres, automation, axioms, batteries, bdcc, behavsci, beverages, biochem, bioengineering, biologics, biology, biomechanics, biomedicines, biomedinformatics, biomimetics, biomolecules, biophysica, biosensors, biotech, birds, bloods, brainsci, buildings, businesses, cancers, carbon, cardiogenetics, catalysts, cells, ceramics, challenges, chemengineering, chemistry, chemosensors, chemproc, children, civileng, cleantechnol, climate, clinpract, clockssleep, cmd, coatings, colloids, compounds, computation, computers, condensedmatter, conservation, constrmater, cosmetics, crops, cryptography, crystals, curroncol, cyber, dairy, data, dentistry, dermato, dermatopathology, designs, diabetology, diagnostics, digital, disabilities, diseases, diversity, dna, drones, dynamics, earth, ebj, ecologies, econometrics, economies, education, ejihpe, electricity, electrochem, electronicmat, electronics, encyclopedia, endocrines, energies, eng, engproc, entropy, environments, environsciproc, epidemiologia, epigenomes, fermentation, fibers, fire, fishes, fluids, foods, forecasting, forensicsci, forests, fractalfract, fuels, futureinternet, futuretransp, futurepharmacol, futurephys, galaxies, games, gases, gastroent, gastrointestdisord, gels, genealogy, genes, geographies, geohazards, geomatics, geosciences, geotechnics, geriatrics, hazardousmatters, healthcare, hearts, hemato, heritage, highthroughput, histories, horticulturae, humanities, hydrogen, hydrology, hygiene, idr, ijerph, ijfs, ijgi, ijms, ijns, ijtm, ijtpp, immuno, informatics, information, infrastructures, inorganics, insects, instruments, inventions, iot, j, jcdd, jcm, jcp, jcs, jdb, jfb, jfmk, jimaging, jintelligence, jlpea, jmmp, jmp, jmse, jne, jnt, jof, joitmc, jor, journalmedia, jox, jpm, jrfm, jsan, jtaer, jzbg, kidney, land, languages, laws, life, liquids, literature, livers, logistics, lubricants, machines, macromol, magnetism, magnetochemistry, make, marinedrugs, materials, materproc, mathematics, mca, measurements, medicina, medicines, medsci, membranes, metabolites, metals, metrology, micro, microarrays, microbiolres, micromachines, microorganisms, minerals, mining, modelling, molbank, molecules, mps, mti, nanoenergyadv, nanomanufacturing, nanomaterials, ncrna, network, neuroglia, neurolint, neurosci, nitrogen, notspecified, nri, nursrep, nutrients, obesities, oceans, ohbm, onco, oncopathology, optics, oral, organics, osteology, oxygen, parasites, parasitologia, particles, pathogens, pathophysiology, pediatrrep, pharmaceuticals, pharmaceutics, pharmacy, philosophies, photochem, photonics, physchem, physics, physiolsci, plants, plasma, pollutants, polymers, polysaccharides, proceedings, processes, prosthesis, proteomes, psych, psychiatryint, publications, quantumrep, quaternary, qubs, radiation, reactions, recycling, regeneration, religions, remotesensing, reports, reprodmed, resources, risks, robotics, safety, sci, scipharm, sensors, separations, sexes, signals, sinusitis, smartcities, sna, societies, socsci, soilsystems, solids, sports, standards, stats, stresses, surfaces, surgeries, suschem, sustainability, symmetry, systems, taxonomy, technologies, telecom, textiles, thermo, tourismhosp, toxics, toxins, transplantology, traumas, tropicalmed, universe, urbansci, uro, vaccines, vehicles, vetsci, vibration, viruses, vision, water, wevj, women, world 

%---------
% article
%---------
% The default type of manuscript is "article", but can be replaced by: 
% abstract, addendum, article, book, bookreview, briefreport, casereport, comment, commentary, communication, conferenceproceedings, correction, conferencereport, entry, expressionofconcern, extendedabstract, datadescriptor, editorial, essay, erratum, hypothesis, interestingimage, obituary, opinion, projectreport, reply, retraction, review, perspective, protocol, shortnote, studyprotocol, systematicreview, supfile, technicalnote, viewpoint, guidelines, registeredreport, tutorial
% supfile = supplementary materials

%----------
% submit
%----------
% The class option "submit" will be changed to "accept" by the Editorial Office when the paper is accepted. This will only make changes to the frontpage (e.g., the logo of the journal will get visible), the headings, and the copyright information. Also, line numbering will be removed. Journal info and pagination for accepted papers will also be assigned by the Editorial Office.

%------------------
% moreauthors
%------------------
% If there is only one author the class option oneauthor should be used. Otherwise use the class option moreauthors.

%---------
% pdftex
%---------
% The option pdftex is for use with pdfLaTeX. If eps figures are used, remove the option pdftex and use LaTeX and dvi2pdf.

%=================================================================
% MDPI internal commands
\firstpage{1} 
\makeatletter 
\setcounter{page}{\@firstpage} 
\makeatother
\pubvolume{26}
\issuenum{17}
\articlenumber{5131}
\pubyear{2021}
\copyrightyear{2020}
%\externaleditor{Academic Editor: Firstname Lastname} % For journal Automation, please change Academic Editor to "Communicated by"
\datereceived{20 July 2021} 
\dateaccepted{23 August 2021} 
\datepublished{24 August 2021} 
\hreflink{https://doi.org/10.3390/molecules26175131} % If needed use \linebreak
%------------------------------------------------------------------
% The following line should be uncommented if the LaTeX file is uploaded to arXiv.org
%\pdfoutput=1

%%%% If original paper need add "Retraction", please release the following command!!%%%%%%
%\retractiondate{Date Month Year} % For example,  13 October 2020
%\retractionnoticeyear{Year}
%\retractionnoticevolume{0}
%\retractionnoticeidnumber{0000}
%\retractionnoticedoi{10.3390/xxx}

%=================================================================
% Add packages and commands here. The following packages are loaded in our class file: fontenc, inputenc, calc, indentfirst, fancyhdr, graphicx, epstopdf, lastpage, ifthen, lineno, float, amsmath, setspace, enumitem, mathpazo, booktabs, titlesec, etoolbox, tabto, xcolor, soul, multirow, microtype, tikz, totcount, changepage, paracol, attrib, upgreek, cleveref, amsthm, hyphenat, natbib, hyperref, footmisc, url, geometry, newfloat, caption

%=================================================================
%% Please use the following mathematics environments: Theorem, Lemma, Corollary, Proposition, Characterization, Property, Problem, Example, ExamplesandDefinitions, Hypothesis, Remark, Definition, Notation, Assumption
%% For proofs, please use the proof environment (the amsthm package is loaded by the MDPI class).

%=================================================================
% Full title of the paper (Capitalized)
\Title{Computational prediction of compound-protein interactions for orphan targets using CGBVS}

% MDPI internal command: Title for citation in the left column
\TitleCitation{Computational prediction of compound-protein interactions for orphan targets using CGBVS}

% Author Orchid ID: enter ID or remove command
\newcommand{\orcidauthorA}{0000-0000-0000-000X} % Add \orcidA{} behind the author's name
%\newcommand{\orcidauthorB}{0000-0000-0000-000X} % Add \orcidB{} behind the author's name

% Authors, for the paper (add full first names)
%\Author{Firstname Lastname $^{1,\dagger,\ddagger}$\orcidA{}, Firstname Lastname $^{1,\ddagger}$ and Firstname Lastname $^{2,}$*}

\Author{Chisato Kanai $^{1}$*, Enzo Kawasaki $^{1}$, Ryuta Murakami $^{1}$, Yusuke Morita $^{2}$ and Atsushi Yoshimori $^{3}$}

% MDPI internal command: Authors, for metadata in PDF
\AuthorNames{Firstname Lastname, Firstname Lastname and Firstname Lastname}

% MDPI internal command: Authors, for citation in the left column
\AuthorCitation{Lastname, F.; Lastname, F.; Lastname, F.}
% If this is a Chicago style journal: Lastname, Firstname, Firstname Lastname, and Firstname Lastname.

% Affiliations / Addresses (Add [1] after \address if there is only one affiliation.)
\address{%
$^{1}$ \quad Affiliation 1; e-mail@e-mail.com\\
$^{2}$ \quad Affiliation 2; e-mail@e-mail.com}

% Contact information of the corresponding author
\corres{Correspondence: e-mail@e-mail.com; Tel.: (optional; include country code; if there are multiple corresponding authors, add author initials) +xx-xxxx-xxx-xxxx (F.L.)}

% Current address and/or shared authorship
\firstnote{Current address: Affiliation 3} 
\secondnote{These authors contributed equally to this work.}
% The commands \thirdnote{} till \eighthnote{} are available for further notes

%\simplesumm{} % Simple summary

%\conference{} % An extended version of a conference paper

% Abstract (Do not insert blank lines, i.e. \\) 
\abstract{A single paragraph of about 200 words maximum. For research articles, abstracts should give a pertinent overview of the work. We strongly encourage authors to use the following style of structured abstracts, but without headings: (1) Background: place the question addressed in a broad context and highlight the purpose of the study; (2) Methods: describe briefly the main methods or treatments applied; (3) Results: summarize the article's main findings; (4) Conclusion: indicate the main conclusions or interpretations. The abstract should be an objective representation of the article, it must not contain results which are not presented and substantiated in the main text and should not exaggerate the main conclusions.}

% Keywords
\keyword{keyword 1; keyword 2; keyword 3 (List three to ten pertinent keywords specific to the article; yet reasonably common within the subject discipline.)} 

% The fields PACS, MSC, and JEL may be left empty or commented out if not applicable
%\PACS{J0101}
%\MSC{}
%\JEL{}

%%%%%%%%%%%%%%%%%%%%%%%%%%%%%%%%%%%%%%%%%%
% Only for the journal Diversity
%\LSID{\url{http://}}

%%%%%%%%%%%%%%%%%%%%%%%%%%%%%%%%%%%%%%%%%%
% Only for the journal Applied Sciences:
%\featuredapplication{Authors are encouraged to provide a concise description of the specific application or a potential application of the work. This section is not mandatory.}
%%%%%%%%%%%%%%%%%%%%%%%%%%%%%%%%%%%%%%%%%%

%%%%%%%%%%%%%%%%%%%%%%%%%%%%%%%%%%%%%%%%%%
% Only for the journal Data:
%\dataset{DOI number or link to the deposited data set in cases where the data set is published or set to be published separately. If the data set is submitted and will be published as a supplement to this paper in the journal Data, this field will be filled by the editors of the journal. In this case, please make sure to submit the data set as a supplement when entering your manuscript into our manuscript editorial system.}

%\datasetlicense{license under which the data set is made available (CC0, CC-BY, CC-BY-SA, CC-BY-NC, etc.)}

%%%%%%%%%%%%%%%%%%%%%%%%%%%%%%%%%%%%%%%%%%
% Only for the journal Toxins
%\keycontribution{The breakthroughs or highlights of the manuscript. Authors can write one or two sentences to describe the most important part of the paper.}

%%%%%%%%%%%%%%%%%%%%%%%%%%%%%%%%%%%%%%%%%%
% Only for the journal Encyclopedia
%\encyclopediadef{Instead of the abstract}
%\entrylink{The Link to this entry published on the encyclopedia platform.}
%%%%%%%%%%%%%%%%%%%%%%%%%%%%%%%%%%%%%%%%%%

\newcommand{\redcomment}[1]{\textcolor{red}{#1}}
\newcommand{\bluecomment}[1]{\textcolor{blue}{#1}}

\begin{document}
%%%%%%%%%%%%%%%%%%%%%%%%%%%%%%%%%%%%%%%%%%
\setcounter{section}{-1} %% Remove this when starting to work on the template.

\end{paracol}


\begin{specialtable}[H]
  \centering
  \caption*{Table S1: 
      Enrichment factors for 52 GPCRs which were calculated from the results of screening using virtual orphan (VO) and half-sampled (HS) GPCR models.
      Values are shown for all combination of descriptors we used: alvaDesc and ECFP as compound descriptors, and PROFEAT2016, MSA, and ProtVec as protein descriptors.
      The underlined values in VO columns indicate higher values for VO models than those of the HS models.
  }
  \footnotesize
  \begin{tabular}{lrrrrrrrrrrrr}
    \toprule
     & \multicolumn{6}{c}{alvaDesc} & \multicolumn{6}{c}{ECFP} \\
    \cmidrule(lr){2-7} \cmidrule(lr){8-13}
    \multicolumn{1}{c}{Gene name}& \multicolumn{2}{c}{PROFEAT2016} & \multicolumn{2}{c}{MSA} & \multicolumn{2}{c}{ProtVec} & \multicolumn{2}{c}{PROFEAT2016} & \multicolumn{2}{c}{MSA} & \multicolumn{2}{c}{ProtVec} \\
    \cmidrule(lr){2-3} \cmidrule(lr){4-5} \cmidrule(lr){6-7} \cmidrule(lr){8-9} \cmidrule(lr){10-11} \cmidrule(lr){12-13}
    & \multicolumn{1}{c}{VO} & \multicolumn{1}{c}{HS} & \multicolumn{1}{c}{VO} & \multicolumn{1}{c}{HS} & \multicolumn{1}{c}{VO} & \multicolumn{1}{c}{HS} & \multicolumn{1}{c}{VO} & \multicolumn{1}{c}{HS} & \multicolumn{1}{c}{VO} & \multicolumn{1}{c}{HS} & \multicolumn{1}{c}{VO} & \multicolumn{1}{c}{HS} \\
    \midrule
    ADRA1A & $9.66$ & $32.11$ & $13.05$ & $29.11$ & $8.39$ & $27.66$ & $2.94$ & $19.55$ & $10.05$ & $28.33$ & $5.22$ & $11.00$  \\
    ADRA1B & $13.05$ & $21.34$ & $23.57$ & $30.33$ & $16.63$ & $21.20$ & $4.63$ & $9.55$ & $8.28$ & $14.18$ & $10.31$ & $13.90$  \\
    ADRA1D & $12.93$ & $21.34$ & $21.62$ & $25.29$ & $17.60$ & $25.14$ & $3.65$ & $19.15$ & $9.57$ & $24.27$ & $1.17$ & $18.42$  \\
    ADRB1 & $4.60$ & $75.67$ & $44.56$ & $82.14$ & $10.67$ & $72.34$ & $4.21$ & $67.44$ & $32.80$ & $80.96$ & $3.43$ & $68.81$  \\
    ADRB2 & $0.78$ & $67.83$ & $30.21$ & $67.44$ & $0.06$ & $62.64$ & $3.70$ & $70.42$ & $26.84$ & $71.59$ & $1.23$ & $67.05$  \\
    ADRB3 & $5.09$ & $81.09$ & $19.36$ & $62.07$ & $10.05$ & $62.21$ & $3.80$ & $62.48$ & $22.28$ & $56.78$ & $15.55$ & $92.36$  \\
    AGTR1 & $2.48$ & $89.10$ & $1.20$ & $89.87$ & $5.74$ & $88.50$ & $1.11$ & $97.93$ & $1.03$ & $90.21$ & $0.86$ & $95.36$  \\
    AGTR2 & $3.33$ & $70.22$ & $2.33$ & $52.22$ & $2.11$ & $44.22$ & $2.00$ & $33.33$ & $4.00$ & $10.67$ & $3.89$ & $12.44$  \\
    CCKBR & $0.39$ & $76.91$ & $7.59$ & $83.41$ & $0.00$ & $82.63$ & $9.86$ & $42.20$ & $13.41$ & $53.64$ & $4.93$ & $56.79$  \\
    CCR2 & $2.03$ & $61.96$ & $2.97$ & $44.12$ & $0.94$ & $42.08$ & $3.26$ & $9.43$ & $5.66$ & $22.20$ & $3.41$ & $24.09$  \\
    CCR5 & $1.89$ & $72.65$ & $1.60$ & $56.63$ & $0.63$ & $47.94$ & $2.80$ & $58.35$ & $1.77$ & $38.67$ & $0.57$ & $44.16$  \\
    CHRM1 & $16.06$ & $38.46$ & $19.45$ & $40.27$ & $4.13$ & $32.24$ & $9.33$ & $16.63$ & $11.31$ & $15.04$ & $2.09$ & $13.23$  \\
    CHRM2 & $29.20$ & $38.59$ & $21.50$ & $32.70$ & $10.58$ & $30.42$ & $12.32$ & $24.26$ & $12.12$ & $22.79$ & $5.83$ & $15.82$  \\
    CHRM3 & $13.98$ & $27.00$ & $\underline{43.69}$ & $42.60$ & $28.57$ & $32.52$ & $15.42$ & $21.84$ & $20.82$ & $30.24$ & $\underline{19.74}$ & $14.16$  \\
    CHRM4 & $13.98$ & $42.13$ & $25.03$ & $47.73$ & $20.50$ & $31.20$ & $5.59$ & $10.40$ & $17.17$ & $17.60$ & $8.65$ & $29.06$  \\
    CHRM5 & $30.39$ & $59.61$ & $29.01$ & $61.96$ & $39.60$ & $58.82$ & $12.74$ & $50.98$ & $14.31$ & $48.23$ & $14.70$ & $44.31$  \\
    CRHR1 & $0.42$ & $72.55$ & $1.27$ & $80.56$ & $0.42$ & $65.76$ & $0.12$ & $72.19$ & $4.00$ & $80.44$ & $1.27$ & $76.07$  \\
    CXCR3 & $8.37$ & $65.39$ & $7.28$ & $37.34$ & $3.37$ & $36.07$ & $1.18$ & $12.93$ & $1.55$ & $14.75$ & $0.73$ & $5.65$  \\
    EDNRA & $3.26$ & $73.02$ & $32.96$ & $78.38$ & $2.76$ & $63.81$ & $2.51$ & $44.88$ & $15.31$ & $60.12$ & $3.60$ & $44.21$  \\
    FFAR1 & $0.13$ & $87.33$ & $0.39$ & $75.96$ & $0.00$ & $76.73$ & $3.23$ & $38.75$ & $0.39$ & $36.17$ & $0.13$ & $55.29$  \\
    GHSR & $1.10$ & $5.06$ & $2.53$ & $17.14$ & $0.39$ & $8.44$ & $\underline{2.53}$ & $1.95$ & $3.70$ & $4.03$ & $\underline{2.66}$ & $1.56$  \\
    GLP1R & $0.06$ & $10.54$ & $0.14$ & $9.50$ & $0.03$ & $9.67$ & $2.43$ & $7.30$ & $2.52$ & $8.05$ & $0.14$ & $8.40$  \\
    GNRHR & $4.27$ & $80.41$ & $1.64$ & $67.91$ & $0.82$ & $53.11$ & $12.24$ & $15.79$ & $\underline{11.17}$ & $9.54$ & $12.32$ & $21.54$  \\
    GPR119 & $0.00$ & $20.09$ & $0.16$ & $20.42$ & $0.00$ & $8.26$ & $2.27$ & $5.19$ & $2.27$ & $7.94$ & $1.94$ & $2.27$  \\
    GPR55 & $0.00$ & $34.21$ & $0.00$ & $39.47$ & $0.00$ & $13.16$ & $0.00$ & $30.26$ & $0.00$ & $31.58$ & $0.00$ & $34.21$  \\
    HCRTR1 & $3.41$ & $55.81$ & $37.08$ & $58.26$ & $6.54$ & $44.54$ & $0.50$ & $31.90$ & $20.36$ & $48.81$ & $4.32$ & $35.63$  \\
    HCRTR2 & $5.21$ & $65.35$ & $25.77$ & $46.43$ & $3.18$ & $54.01$ & $0.61$ & $29.11$ & $14.44$ & $31.79$ & $0.00$ & $41.52$  \\
    HRH1 & $10.31$ & $46.68$ & $7.11$ & $35.46$ & $7.51$ & $27.65$ & $3.00$ & $26.05$ & $5.50$ & $22.44$ & $3.30$ & $25.65$  \\
    HRH3 & $0.53$ & $30.70$ & $0.44$ & $31.05$ & $0.24$ & $29.69$ & $0.94$ & $28.22$ & $0.47$ & $22.92$ & $0.29$ & $37.77$  \\
    HRH4 & $0.33$ & $80.71$ & $0.22$ & $80.26$ & $0.00$ & $67.18$ & $0.11$ & $79.16$ & $0.33$ & $80.93$ & $0.00$ & $77.60$  \\
    HTR1A & $9.77$ & $25.42$ & $12.82$ & $26.61$ & $3.14$ & $21.46$ & $4.13$ & $27.29$ & $8.80$ & $26.50$ & $7.44$ & $28.54$  \\
    HTR1B & $6.11$ & $46.35$ & $11.05$ & $26.82$ & $20.08$ & $20.81$ & $9.87$ & $26.61$ & $12.01$ & $27.04$ & $6.87$ & $45.92$  \\
    HTR1D & $9.46$ & $44.33$ & $9.27$ & $18.55$ & $4.82$ & $20.03$ & $11.78$ & $28.56$ & $14.93$ & $26.71$ & $11.50$ & $48.04$  \\
    HTR2A & $5.73$ & $22.37$ & $15.17$ & $19.89$ & $10.93$ & $21.41$ & $3.98$ & $22.71$ & $11.49$ & $26.16$ & $8.61$ & $23.56$  \\
    HTR2B & $2.24$ & $22.00$ & $10.99$ & $20.21$ & $5.01$ & $16.32$ & $0.37$ & $8.53$ & $3.51$ & $3.74$ & $2.32$ & $10.63$  \\
    HTR2C & $6.22$ & $30.06$ & $11.36$ & $27.51$ & $8.77$ & $23.03$ & $3.90$ & $21.87$ & $7.96$ & $15.69$ & $6.22$ & $17.62$  \\
    HTR6 & $0.68$ & $59.16$ & $4.41$ & $58.07$ & $0.92$ & $53.55$ & $0.07$ & $56.36$ & $2.26$ & $58.82$ & $0.27$ & $38.57$  \\
    HTR7 & $11.09$ & $36.29$ & $19.64$ & $27.15$ & $6.92$ & $27.67$ & $0.91$ & $27.28$ & $10.51$ & $29.89$ & $4.70$ & $31.20$  \\
    MC4R & $38.24$ & $88.57$ & $43.39$ & $82.51$ & $20.98$ & $71.17$ & $33.31$ & $88.22$ & $31.54$ & $69.18$ & $20.07$ & $78.87$  \\
    MCHR1 & $5.97$ & $58.09$ & $7.38$ & $61.62$ & $5.04$ & $43.84$ & $0.06$ & $32.99$ & $1.41$ & $33.37$ & $0.29$ & $37.87$  \\
    NPY5R & $1.54$ & $18.30$ & $0.96$ & $19.65$ & $0.10$ & $11.37$ & $0.67$ & $15.22$ & $0.19$ & $10.79$ & $0.00$ & $16.37$  \\
    OPRD1 & $18.14$ & $81.18$ & $37.82$ & $77.22$ & $16.13$ & $68.35$ & $18.30$ & $69.30$ & $26.63$ & $61.81$ & $21.95$ & $56.47$  \\
    OPRK1 & $18.43$ & $41.20$ & $35.26$ & $40.94$ & $23.13$ & $43.02$ & $14.56$ & $30.62$ & $25.32$ & $37.84$ & $19.58$ & $37.25$  \\
    OPRL1 & $3.45$ & $25.15$ & $9.35$ & $30.52$ & $2.38$ & $17.18$ & $3.37$ & $27.45$ & $5.29$ & $25.61$ & $3.83$ & $15.18$  \\
    OPRM1 & $18.67$ & $69.80$ & $38.18$ & $61.69$ & $19.09$ & $59.79$ & $17.12$ & $52.41$ & $36.52$ & $48.09$ & $24.38$ & $43.30$  \\
    P2RY12 & $0.44$ & $75.22$ & $0.11$ & $80.26$ & $0.00$ & $69.95$ & $0.00$ & $82.01$ & $0.11$ & $76.97$ & $0.00$ & $84.87$  \\
    PTGDR2 & $0.55$ & $74.32$ & $0.51$ & $44.80$ & $0.00$ & $29.76$ & $0.04$ & $19.53$ & $0.00$ & $25.43$ & $0.00$ & $13.23$  \\
    S1PR1 & $8.13$ & $57.76$ & $16.44$ & $68.48$ & $5.50$ & $44.82$ & $10.25$ & $30.31$ & $13.67$ & $35.30$ & $3.32$ & $39.18$  \\
    TACR1 & $10.11$ & $37.53$ & $10.07$ & $33.16$ & $2.92$ & $22.36$ & $6.30$ & $43.44$ & $3.64$ & $39.41$ & $4.58$ & $40.87$  \\
    TACR2 & $10.33$ & $53.14$ & $10.70$ & $42.06$ & $3.78$ & $48.35$ & $5.16$ & $35.01$ & $14.35$ & $29.97$ & $2.64$ & $61.20$  \\
    TACR3 & $28.42$ & $78.92$ & $27.53$ & $59.63$ & $21.57$ & $64.20$ & $7.36$ & $12.69$ & $\underline{17.89}$ & $14.21$ & $10.66$ & $16.75$  \\
    TSHR & $0.88$ & $4.39$ & $0.53$ & $4.74$ & $1.32$ & $5.09$ & $0.00$ & $3.86$ & $0.00$ & $5.09$ & $0.35$ & $6.49$  \\
    \bottomrule
  \end{tabular}
  \label{tab:ef_nd_half}
\end{specialtable}


\begin{table}[H]
  \centering
  \caption*{Table S2:
      AUROC for 52 GPCRs which were calculated from the results of screening using virtual orphan (VO) and half-sampled (HS) GPCR models.
      Values are shown for all combination of descriptors we used: alvaDesc and ECFP as compound descriptors, and PROFEAT2016, MSA, and ProtVec as protein descriptors.
  }
  \footnotesize
  \begin{tabular}{lrrrrrrrrrrrr}
    \toprule
    & \multicolumn{6}{c}{alvaDesc} & \multicolumn{6}{c}{ECFP} \\
    \cmidrule(lr){2-7} \cmidrule(lr){8-13}
    \multicolumn{1}{c}{Gene name}& \multicolumn{2}{c}{PROFEAT2016} & \multicolumn{2}{c}{MSA} & \multicolumn{2}{c}{ProtVec} & \multicolumn{2}{c}{PROFEAT2016} & \multicolumn{2}{c}{MSA} & \multicolumn{2}{c}{ProtVec} \\
    \cmidrule(lr){2-3} \cmidrule(lr){4-5} \cmidrule(lr){6-7} \cmidrule(lr){8-9} \cmidrule(lr){10-11} \cmidrule(lr){12-13}
    & \multicolumn{1}{c}{VO} & \multicolumn{1}{c}{HS} & \multicolumn{1}{c}{VO} & \multicolumn{1}{c}{HS} & \multicolumn{1}{c}{VO} & \multicolumn{1}{c}{HS} & \multicolumn{1}{c}{VO} & \multicolumn{1}{c}{HS} & \multicolumn{1}{c}{VO} & \multicolumn{1}{c}{HS} & \multicolumn{1}{c}{VO} & \multicolumn{1}{c}{HS} \\
    \midrule
    ADRA1A & $0.8044$ & $0.9388$ & $0.8778$ & $0.9428$ & $0.8362$ & $0.9403$ & $0.7665$ & $0.9137$ & $0.8600$ & $0.9399$ & $0.8329$ & $0.8980$  \\
    ADRA1B & $0.8796$ & $0.9333$ & $0.9442$ & $0.9528$ & $0.9334$ & $0.9430$ & $0.8066$ & $0.9275$ & $0.9093$ & $0.9443$ & $0.8755$ & $0.9172$  \\
    ADRA1D & $0.8730$ & $0.9259$ & $0.9164$ & $0.9466$ & $0.8825$ & $0.9161$ & $0.8238$ & $0.9225$ & $0.9045$ & $0.9414$ & $0.8369$ & $0.9122$  \\
    ADRB1 & $0.8140$ & $0.9441$ & $0.9135$ & $0.9562$ & $0.8837$ & $0.9388$ & $0.7887$ & $0.9525$ & $0.9478$ & $0.9692$ & $0.8134$ & $0.9533$  \\
    ADRB2 & $0.6870$ & $0.8868$ & $0.8136$ & $0.8820$ & $0.5998$ & $0.8799$ & $0.6964$ & $0.9095$ & $0.8621$ & $0.8927$ & $0.6606$ & $0.8733$  \\
    ADRB3 & $0.7629$ & $0.9794$ & $0.7659$ & $0.9744$ & $0.7602$ & $0.9642$ & $0.7776$ & $0.9768$ & $0.8472$ & $0.9805$ & $0.7999$ & $0.9846$  \\
    AGTR1 & $0.7573$ & $0.9845$ & $0.8192$ & $0.9892$ & $0.8327$ & $0.9874$ & $0.6514$ & $0.9984$ & $0.7200$ & $0.9950$ & $0.7763$ & $0.9975$  \\
    AGTR2 & $0.7773$ & $0.9444$ & $0.8515$ & $0.9504$ & $0.8275$ & $0.9524$ & $0.7433$ & $0.9678$ & $0.8412$ & $0.9443$ & $0.8552$ & $0.9564$  \\
    CCKBR & $0.7313$ & $0.9393$ & $0.7761$ & $0.9628$ & $0.7157$ & $0.9608$ & $0.7686$ & $0.9426$ & $0.7940$ & $0.9532$ & $0.7106$ & $0.9644$  \\
    CCR2 & $0.8418$ & $0.9668$ & $0.8614$ & $0.9638$ & $0.8055$ & $0.9514$ & $0.8030$ & $0.9088$ & $0.8346$ & $0.9291$ & $0.8259$ & $0.9527$  \\
    CCR5 & $0.7647$ & $0.9838$ & $0.7289$ & $0.9758$ & $0.6343$ & $0.9696$ & $0.7261$ & $0.9737$ & $0.6783$ & $0.9558$ & $0.6446$ & $0.9720$  \\
    CHRM1 & $0.7844$ & $0.8983$ & $0.7807$ & $0.9183$ & $0.7328$ & $0.9084$ & $0.7616$ & $0.8882$ & $0.7687$ & $0.8859$ & $0.6820$ & $0.8516$  \\
    CHRM2 & $0.9209$ & $0.9303$ & $0.9167$ & $0.9455$ & $0.8641$ & $0.9224$ & $0.8999$ & $0.9338$ & $0.9011$ & $0.9338$ & $0.8278$ & $0.9132$  \\
    CHRM3 & $0.9116$ & $0.9515$ & $0.9311$ & $0.9607$ & $0.9141$ & $0.9472$ & $0.9084$ & $0.9340$ & $0.9294$ & $0.9462$ & $0.8877$ & $0.9016$  \\
    CHRM4 & $0.7939$ & $0.9257$ & $0.8071$ & $0.9330$ & $0.8087$ & $0.9294$ & $0.7567$ & $0.8844$ & $0.8167$ & $0.9166$ & $0.7733$ & $0.8873$  \\
    CHRM5 & $0.8856$ & $0.9274$ & $0.8847$ & $0.9235$ & $0.8896$ & $0.9162$ & $0.8666$ & $0.9068$ & $0.8673$ & $0.8946$ & $0.8612$ & $0.8974$  \\
    CRHR1 & $0.6617$ & $0.9591$ & $0.6588$ & $0.9703$ & $0.6094$ & $0.9658$ & $0.7760$ & $0.9734$ & $0.7643$ & $0.9723$ & $0.8237$ & $0.9733$  \\
    CXCR3 & $0.8333$ & $0.9652$ & $0.8105$ & $0.9464$ & $0.7874$ & $0.9429$ & $0.7835$ & $0.8737$ & $0.7463$ & $0.8692$ & $0.6717$ & $0.8725$  \\
    EDNRA & $0.6942$ & $0.9456$ & $0.7374$ & $0.9563$ & $0.6752$ & $0.9305$ & $0.6848$ & $0.9485$ & $0.7353$ & $0.9695$ & $0.7000$ & $0.9322$  \\
    FFAR1 & $0.5006$ & $0.9775$ & $0.4878$ & $0.9572$ & $0.4546$ & $0.9642$ & $0.6438$ & $0.9590$ & $0.6308$ & $0.9465$ & $0.5930$ & $0.9646$  \\
    GHSR & $0.7460$ & $0.9241$ & $0.7664$ & $0.9160$ & $0.6813$ & $0.9080$ & $0.7515$ & $0.8009$ & $0.7623$ & $0.8622$ & $0.6701$ & $0.8179$  \\
    GLP1R & $0.3864$ & $0.5672$ & $0.4126$ & $0.5611$ & $0.3616$ & $0.5523$ & $0.3906$ & $0.5842$ & $0.4127$ & $0.5907$ & $0.3824$ & $0.6090$  \\
    GNRHR & $0.8721$ & $0.9854$ & $0.8311$ & $0.9738$ & $0.8001$ & $0.9711$ & $0.8627$ & $0.9275$ & $0.8158$ & $0.9252$ & $0.8382$ & $0.9570$  \\
    GPR119 & $0.6788$ & $0.9256$ & $0.6348$ & $0.9302$ & $0.6506$ & $0.9032$ & $0.7148$ & $0.8791$ & $0.6782$ & $0.8691$ & $0.6747$ & $0.8583$  \\
    GPR55 & $0.4432$ & $0.7032$ & $0.4211$ & $0.6772$ & $0.3385$ & $0.6148$ & $0.4476$ & $0.7076$ & $0.4684$ & $0.6756$ & $0.3418$ & $0.7217$  \\
    HCRTR1 & $0.8063$ & $0.9378$ & $0.8643$ & $0.9442$ & $0.8281$ & $0.9328$ & $0.8145$ & $0.9279$ & $0.8605$ & $0.9319$ & $0.8125$ & $0.9305$  \\
    HCRTR2 & $0.7472$ & $0.9700$ & $0.8363$ & $0.9596$ & $0.7437$ & $0.9640$ & $0.7658$ & $0.9459$ & $0.8435$ & $0.9521$ & $0.7414$ & $0.9608$  \\
    HRH1 & $0.7585$ & $0.9263$ & $0.7651$ & $0.9315$ & $0.7945$ & $0.9239$ & $0.7598$ & $0.9287$ & $0.7728$ & $0.9017$ & $0.7697$ & $0.9084$  \\
    HRH3 & $0.5726$ & $0.9509$ & $0.4812$ & $0.9507$ & $0.4409$ & $0.9454$ & $0.6307$ & $0.9566$ & $0.5672$ & $0.9521$ & $0.6017$ & $0.9652$  \\
    HRH4 & $0.4868$ & $0.9576$ & $0.5128$ & $0.9561$ & $0.4062$ & $0.9444$ & $0.5193$ & $0.9647$ & $0.5887$ & $0.9730$ & $0.4010$ & $0.9544$  \\
    HTR1A & $0.8850$ & $0.9480$ & $0.8799$ & $0.9490$ & $0.8003$ & $0.9387$ & $0.8525$ & $0.9555$ & $0.8541$ & $0.9536$ & $0.8673$ & $0.9590$  \\
    HTR1B & $0.8435$ & $0.9626$ & $0.9146$ & $0.9635$ & $0.8184$ & $0.9458$ & $0.8853$ & $0.9532$ & $0.9218$ & $0.9621$ & $0.8867$ & $0.9639$  \\
    HTR1D & $0.8773$ & $0.9457$ & $0.9081$ & $0.9518$ & $0.8129$ & $0.9404$ & $0.9017$ & $0.9392$ & $0.9205$ & $0.9551$ & $0.8932$ & $0.9591$  \\
    HTR2A & $0.8210$ & $0.9263$ & $0.8790$ & $0.9302$ & $0.8593$ & $0.9321$ & $0.8047$ & $0.9263$ & $0.9001$ & $0.9446$ & $0.8624$ & $0.9369$  \\
    HTR2B & $0.7131$ & $0.9042$ & $0.8159$ & $0.9053$ & $0.7716$ & $0.9008$ & $0.6515$ & $0.8493$ & $0.7912$ & $0.8673$ & $0.7386$ & $0.8705$  \\
    HTR2C & $0.7951$ & $0.9108$ & $0.8585$ & $0.9074$ & $0.8211$ & $0.9035$ & $0.7642$ & $0.9056$ & $0.8677$ & $0.8991$ & $0.8139$ & $0.8997$  \\
    HTR6 & $0.5503$ & $0.9668$ & $0.6181$ & $0.9683$ & $0.4978$ & $0.9616$ & $0.4719$ & $0.9660$ & $0.5324$ & $0.9730$ & $0.4460$ & $0.9477$  \\
    HTR7 & $0.8382$ & $0.9495$ & $0.8972$ & $0.9432$ & $0.8162$ & $0.9473$ & $0.7912$ & $0.9469$ & $0.8686$ & $0.9565$ & $0.8207$ & $0.9544$  \\
    MC4R & $0.9185$ & $0.9870$ & $0.9108$ & $0.9848$ & $0.8557$ & $0.9795$ & $0.9386$ & $0.9940$ & $0.9338$ & $0.9905$ & $0.8996$ & $0.9924$  \\
    MCHR1 & $0.7478$ & $0.9760$ & $0.7451$ & $0.9776$ & $0.7322$ & $0.9677$ & $0.8069$ & $0.9623$ & $0.7778$ & $0.9594$ & $0.7842$ & $0.9639$  \\
    NPY5R & $0.5750$ & $0.9221$ & $0.5218$ & $0.9209$ & $0.5522$ & $0.9216$ & $0.6105$ & $0.8953$ & $0.6663$ & $0.8846$ & $0.5764$ & $0.8828$  \\
    OPRD1 & $0.8954$ & $0.9725$ & $0.9219$ & $0.9779$ & $0.8751$ & $0.9681$ & $0.9103$ & $0.9766$ & $0.9402$ & $0.9796$ & $0.9068$ & $0.9731$  \\
    OPRK1 & $0.8498$ & $0.9523$ & $0.8516$ & $0.9557$ & $0.8197$ & $0.9450$ & $0.8461$ & $0.9387$ & $0.8746$ & $0.9587$ & $0.8400$ & $0.9560$  \\
    OPRL1 & $0.7467$ & $0.9485$ & $0.8231$ & $0.9594$ & $0.6872$ & $0.9296$ & $0.7933$ & $0.9537$ & $0.8827$ & $0.9351$ & $0.7830$ & $0.9334$  \\
    OPRM1 & $0.9131$ & $0.9701$ & $0.9220$ & $0.9640$ & $0.9025$ & $0.9636$ & $0.9138$ & $0.9737$ & $0.9370$ & $0.9730$ & $0.9268$ & $0.9686$  \\
    P2RY12 & $0.7515$ & $0.9542$ & $0.7191$ & $0.9653$ & $0.6737$ & $0.9394$ & $0.6491$ & $0.9728$ & $0.5593$ & $0.9740$ & $0.7506$ & $0.9683$  \\
    PTGDR2 & $0.5548$ & $0.9780$ & $0.6064$ & $0.9530$ & $0.4303$ & $0.9347$ & $0.5927$ & $0.9059$ & $0.6316$ & $0.9171$ & $0.4541$ & $0.9258$  \\
    S1PR1 & $0.7021$ & $0.9693$ & $0.6409$ & $0.9764$ & $0.5902$ & $0.9496$ & $0.7649$ & $0.9461$ & $0.6798$ & $0.9567$ & $0.6956$ & $0.9629$  \\
    TACR1 & $0.8151$ & $0.9581$ & $0.7761$ & $0.9553$ & $0.7746$ & $0.9358$ & $0.7858$ & $0.9727$ & $0.7337$ & $0.9589$ & $0.7384$ & $0.9670$  \\
    TACR2 & $0.9000$ & $0.9716$ & $0.8787$ & $0.9660$ & $0.8491$ & $0.9515$ & $0.8643$ & $0.9635$ & $0.8526$ & $0.9544$ & $0.8503$ & $0.9616$  \\
    TACR3 & $0.6954$ & $0.9679$ & $0.6650$ & $0.9512$ & $0.6619$ & $0.9430$ & $0.7313$ & $0.9360$ & $0.7000$ & $0.9055$ & $0.6759$ & $0.9326$  \\
    TSHR & $0.4271$ & $0.5035$ & $0.4403$ & $0.5148$ & $0.4817$ & $0.5236$ & $0.3619$ & $0.5226$ & $0.3935$ & $0.5086$ & $0.4283$ & $0.5629$  \\
    \bottomrule
  \end{tabular}
  \label{tab:auroc_nd_half}
\end{table}

\end{document}
